# Supplementary material for: Nature Relatedness and Environmental Concern of Young People in Ecuador and Germany
Source: Front Psychol. 2019 Mar 7;10:453. doi: 10.3389/fpsyg.2019.00453 (PMC6416211; doi:10.3389/fpsyg.2019.00453)
Supplement: Supplementary file 1 [file Data_Sheet_1.zip]

Archive with 2 entries (2 files):
- Supplementary Material/raw_data_set_Nature_relatedness_and_environmental_concern_of_young_people_in_Ecuador_and_Germany.sav
- Supplementary Material/supplementary_material_nature_relatedness_and_environmental_concern_of_young_people_in_Ecuador_and_Germany.docx
